# Supplementary material for: ﻿Unveiling species diversity within early-diverging fungi from China V: Five new species of Absidia (Cunninghamellaceae, Mucoromycota)
Source: MycoKeys. 2025 May 9;117:267–88. doi: 10.3897/mycokeys.117.149185 (PMC12084811; doi:10.3897/mycokeys.117.149185)
Supplement: XML Treatment for Absidia collariata [file mycokeys.117.149185-treatment1.xml]

<!DOCTYPE tp:taxon-treatment
  PUBLIC "-//TaxonX//DTD Taxonomic Treatment Publishing DTD v0 20100105//EN" "tax-treatment-NSO.dtd">
<tp:taxon-treatment xmlns:tp="http://www.plazi.org/taxpub"><tp:treatment-meta><kwd-group><label>Taxon classification</label><kwd>
                <named-content content-type="kingdom">Fungi</named-content>
              </kwd><kwd>
                <named-content content-type="order">Mucorales</named-content>
              </kwd><kwd>
                <named-content content-type="family">Cunninghamellaceae</named-content>
              </kwd></kwd-group><mixed-citation publication-type="journal"><person-group><name><surname>Ji</surname><given-names>Xin-Yu</given-names></name><name><surname>Ding</surname><given-names>Zi-Ying</given-names></name><name><surname>Nie</surname><given-names>Yong</given-names></name><name><surname>Zhao</surname><given-names>Heng</given-names></name><name><surname>Wang</surname><given-names>Shi</given-names></name><name><surname>Huang</surname><given-names>Bo</given-names></name><name><surname>Liu</surname><given-names>Xiao-Yong</given-names></name></person-group><article-title>﻿Unveiling species diversity within early-diverging fungi from China V: Five new species of <italic><tp:taxon-name><tp:taxon-name-part taxon-name-part-type="genus" reg="Absidia">Absidia</tp:taxon-name-part></tp:taxon-name></italic> (<tp:taxon-name><tp:taxon-name-part taxon-name-part-type="family">Cunninghamellaceae</tp:taxon-name-part></tp:taxon-name>, <tp:taxon-name><tp:taxon-name-part taxon-name-part-type="division">Mucoromycota</tp:taxon-name-part></tp:taxon-name>)</article-title><source>MycoKeys</source><day>09</day><month>05</month><year>2025</year><volume>117</volume><fpage>267</fpage><lpage>288</lpage><pub-id pub-id-type="doi">10.3897/mycokeys.117.149185</pub-id></mixed-citation></tp:treatment-meta><tp:nomenclature><label>﻿</label><tp:taxon-name>
              <object-id xmlns:xlink="http://www.w3.org/1999/xlink" content-type="arpha" xlink:type="simple">9DD6FFC5-9E10-59D9-AF8E-C3F8BCBFE9CD</object-id>
              <tp:taxon-name-part taxon-name-part-type="genus" reg="Absidia">Absidia</tp:taxon-name-part>
              <tp:taxon-name-part taxon-name-part-type="species" reg="collariata">collariata</tp:taxon-name-part>
              <object-id xmlns:xlink="http://www.w3.org/1999/xlink" xlink:type="simple">Fungal Names: FN 572256</object-id>
            </tp:taxon-name><tp:taxon-authority>X.Y. Ji, H. Zhao &amp; X.Y. Liu</tp:taxon-authority><tp:taxon-status xmlns:xlink="http://www.w3.org/1999/xlink" xlink:type="simple">sp. nov.</tp:taxon-status><xref ref-type="fig" rid="F1">Fig. 2</xref></tp:nomenclature><tp:treatment-sec sec-type="material" id="SECID0ELQAE"><title>Type.</title><p>China • Yunnan Province, Yuxi City, Xinping Yi Dai Autonomous County, Ancient Tea Horse Road (<named-content xmlns:xlink="http://www.w3.org/1999/xlink" content-type="dwc:verbatimCoordinates" xlink:type="simple"><named-content content-type="geo-json" specific-use="{&#34;type&#34;:&#34;Point&#34;,&#34;coordinates&#34;:[101.510556,23.957778]}" id="NCID0EUQAE" xlink:type="simple">23°57'28"N, 101°30'38"E</named-content></named-content>, 2196.56 m), from soil, 5 Jul. 2024, X.Y. Ji and X.Y. Liu, holotype <abbrev xmlns:xlink="http://www.w3.org/1999/xlink" xlink:title="Herbarium Mycologicum Academiae Sinicae" id="ABBRID0EZQAE" xlink:type="simple">HMAS</abbrev> 353360, ex-holotype living culture <named-content xmlns:xlink="http://www.w3.org/1999/xlink" content-type="dwc:institutional_code" xlink:title="China Microbiological Culture Collection Center" xlink:href="http://grbio.org/institution/china-general-microbiological-culture-collection-center-chinese-academy-sciences" xlink:type="simple">CGMCC</named-content> 3.28536 (=XG08666-10-1).</p><fig id="F1" position="float" orientation="portrait"><object-id xmlns:xlink="http://www.w3.org/1999/xlink" content-type="doi" xlink:type="simple">10.3897/mycokeys.117.149185.figure2</object-id><object-id xmlns:xlink="http://www.w3.org/1999/xlink" content-type="arpha" xlink:type="simple">E4B9C08F-25EC-5114-AE01-D8A21CF1DFFE</object-id><label>Figure 2.</label><caption><p><italic><tp:taxon-name><tp:taxon-name-part taxon-name-part-type="genus" reg="Absidia">Absidia</tp:taxon-name-part><tp:taxon-name-part taxon-name-part-type="species" reg="collariata">collariata</tp:taxon-name-part></tp:taxon-name></italic> ex-holotype <named-content xmlns:xlink="http://www.w3.org/1999/xlink" content-type="dwc:institutional_code" xlink:title="China Microbiological Culture Collection Center" xlink:href="http://grbio.org/institution/china-general-microbiological-culture-collection-center-chinese-academy-sciences" xlink:type="simple">CGMCC</named-content> 3.28536 <bold>a, b</bold> colonies on <abbrev xmlns:xlink="http://www.w3.org/1999/xlink" xlink:title="potato dextrose agar" id="ABBRID0E1RAE" xlink:type="simple">PDA</abbrev> (<bold>a</bold> obverse <bold>b</bold> reverse) <bold>c–e</bold> sporangia <bold>f, g</bold> swelling on sporangiophores <bold>h–j</bold> columellae <bold>k</bold> rhizoids <bold>l</bold> sporangiospores. Scale bars: 10 μm (<bold>c–l</bold>).</p></caption><graphic xmlns:xlink="http://www.w3.org/1999/xlink" xlink:href="mycokeys-117-267-g002.jpg" position="float" orientation="portrait" xlink:type="simple" id="oo_1325704.jpg"><uri content-type="original_file" xlink:type="simple">https://binary.pensoft.net/fig/1325704</uri></graphic></fig></tp:treatment-sec><tp:treatment-sec sec-type="etymology" id="SECID0ETSAE"><title>Etymology.</title><p>The <italic><tp:taxon-name><tp:taxon-name-part taxon-name-part-type="genus" reg="Absidia"/><tp:taxon-name-part taxon-name-part-type="species" reg="collariata">collariata</tp:taxon-name-part></tp:taxon-name></italic> (Lat.) refers to its long collars.</p></tp:treatment-sec><tp:treatment-sec sec-type="description" id="SECID0EDTAE"><title>Description.</title><p>Colonies on <abbrev xmlns:xlink="http://www.w3.org/1999/xlink" xlink:title="potato dextrose agar" id="ABBRID0EJTAE" xlink:type="simple">PDA</abbrev> at 26 °C for 5 days, reaching 68 mm in diameter, moderately fast growing with a rate of 13.6 mm/d, higher in the center than at margin, at first white, becoming grayish brown when mature, regular shape at reverse. Hyphae light-colored at first, becoming brown when mature, 4.7–9.4 µm (x– = 6.4 µm, n = 20) wide. Stolons branched, hyaline to light brown, smooth, septate, 5.1–6.3 µm (x– = 5.6 µm, n = 15) in diameter. Rhizoids well developed, root-like, branched. Sporangiophores growing on stolons, erect or slightly bent, mostly unbranched or simply branched, smooth, single or 2–4 in whorls, monopodial or sympodial, 21.7–213.5 × 2.3–5.4 µm (x– = 112.8 × 4.1 µm, n = 15). Sporangia globose to pyriform, smooth, hyaline, deliquescent-walled, 16.2–37.0 × 14.0–31.1 µm (x– = 24.2 × 23.2 µm, n = 15), and with a septum 8.8–17.9 µm (x– = 13.9 µm, n = 15) below apophyses; the septum is not obvious when young. Apophyses distinct, funnel-shaped, 6.0–9.5 µm (x– = 8.5 µm, n = 15) high, 5.1–8.8 µm (x– = 6.2 µm, n = 15) wide at the base, and 8.4–13.9 µm (x– = 10.7 µm, n = 15) wide at the top, darker brown when old. Collars present, obvious. Columellae nearly conical, sometimes subspherical to hemispherical, 8.1–13.8 × 7.7–14.9 µm (x– = 10.6 × 10.9 µm, n = 15). Projections absent or present, hyaline, single. Sporangiospores hyaline, smooth, mostly oval, 2.1–3.8 × 1.8–2.7 µm (x– = 3.1 × 2.3 µm, n = 20). Chlamydospores absent. Zygospores not found.</p></tp:treatment-sec><tp:treatment-sec sec-type="Maximum growth temperature" id="SECID0ENTAE"><title>Maximum growth temperature.</title><p>29 °C.</p></tp:treatment-sec><tp:treatment-sec sec-type="Additional specimen examined" id="SECID0ESTAE"><title>Additional specimen examined.</title><p>China • Yunnan Province, Yuxi City (<named-content xmlns:xlink="http://www.w3.org/1999/xlink" content-type="dwc:verbatimCoordinates" xlink:type="simple"><named-content content-type="geo-json" specific-use="{&#34;type&#34;:&#34;Point&#34;,&#34;coordinates&#34;:[101.510556,23.957778]}" id="NCID0E2TAE" xlink:type="simple">23°57'28"N, 101°30'38"E</named-content></named-content>, 2196.56 m), from soil, 5 Jul. 2024, X.Y. Ji and X.Y. Liu, living culture XG08666-10-2.</p></tp:treatment-sec><tp:treatment-sec sec-type="notes" id="SECID0EAUAE"><title>Notes.</title><p>In the molecular phylogeny, <italic><tp:taxon-name><tp:taxon-name-part taxon-name-part-type="genus" reg="Absidia">A.</tp:taxon-name-part><tp:taxon-name-part taxon-name-part-type="species" reg="collariata">collariata</tp:taxon-name-part></tp:taxon-name></italic> was closely related to <italic><tp:taxon-name><tp:taxon-name-part taxon-name-part-type="genus" reg="Absidia">A.</tp:taxon-name-part><tp:taxon-name-part taxon-name-part-type="species" reg="psychrophilia">psychrophilia</tp:taxon-name-part></tp:taxon-name></italic> (<xref ref-type="bibr" rid="B46">Zhao et al. 2022b</xref>). Morphologically, the width of stolons in <italic><tp:taxon-name><tp:taxon-name-part taxon-name-part-type="genus" reg="Absidia">A.</tp:taxon-name-part><tp:taxon-name-part taxon-name-part-type="species" reg="collariata">collariata</tp:taxon-name-part></tp:taxon-name></italic> was smaller than that in <italic><tp:taxon-name><tp:taxon-name-part taxon-name-part-type="genus" reg="Absidia">A.</tp:taxon-name-part><tp:taxon-name-part taxon-name-part-type="species" reg="psychrophilia">psychrophilia</tp:taxon-name-part></tp:taxon-name></italic> (5.1–6.3 µm vs. 5.5–11 µm). Furthermore, the <italic><tp:taxon-name><tp:taxon-name-part taxon-name-part-type="genus" reg="Absidia">A.</tp:taxon-name-part><tp:taxon-name-part taxon-name-part-type="species" reg="collariata">collariata</tp:taxon-name-part></tp:taxon-name></italic> has smaller sporangiophores (2.1–3.8 × 1.8–2.7 µm vs. 3.8–5 × 2.2–3.5 µm). The length and width of sporangiophore were also smaller in <italic><tp:taxon-name><tp:taxon-name-part taxon-name-part-type="genus" reg="Absidia">A.</tp:taxon-name-part><tp:taxon-name-part taxon-name-part-type="species" reg="collariata">collariata</tp:taxon-name-part></tp:taxon-name></italic> than those in <italic><tp:taxon-name><tp:taxon-name-part taxon-name-part-type="genus" reg="Absidia">A.</tp:taxon-name-part><tp:taxon-name-part taxon-name-part-type="species" reg="psychrophilia">psychrophilia</tp:taxon-name-part></tp:taxon-name></italic> (21.7–213.5 × 2.3–5.4 µm vs. 193–288 × 4.5–9 µm). And the <italic><tp:taxon-name><tp:taxon-name-part taxon-name-part-type="genus" reg="Absidia">A.</tp:taxon-name-part><tp:taxon-name-part taxon-name-part-type="species" reg="psychrophilia">psychrophilia</tp:taxon-name-part></tp:taxon-name></italic> has larger sporangia (20–50 μm vs. 16.2–37.0 × 14.0–31.1 μm). Zygospores were not observed in <italic><tp:taxon-name><tp:taxon-name-part taxon-name-part-type="genus" reg="Absidia">A.</tp:taxon-name-part><tp:taxon-name-part taxon-name-part-type="species" reg="collariata">collariata</tp:taxon-name-part></tp:taxon-name></italic>.</p></tp:treatment-sec><ref-list><ref id="B46"><mixed-citation xmlns:xlink="http://www.w3.org/1999/xlink" xlink:type="simple"><person-group><name name-style="western"><surname>Zhao</surname><given-names>H</given-names></name><name name-style="western"><surname>Nie</surname><given-names>Y</given-names></name><name name-style="western"><surname>Zong</surname><given-names>TK</given-names></name><name name-style="western"><surname>Wang</surname><given-names>YJ</given-names></name><name name-style="western"><surname>Wang</surname><given-names>M</given-names></name><name name-style="western"><surname>Dai</surname><given-names>YC</given-names></name><name name-style="western"><surname>Liu</surname><given-names>XY</given-names></name></person-group> (<year>2022b</year>) <article-title>Species diversity and ecological habitat of <italic><tp:taxon-name><tp:taxon-name-part taxon-name-part-type="genus">Absidia</tp:taxon-name-part></tp:taxon-name></italic> (<tp:taxon-name><tp:taxon-name-part taxon-name-part-type="family">Cunninghamellaceae</tp:taxon-name-part></tp:taxon-name>, <italic><tp:taxon-name><tp:taxon-name-part taxon-name-part-type="genus">Mucorales</tp:taxon-name-part></tp:taxon-name></italic>) with emphasis on five new species from forest and grassland soil in China.</article-title><source>Journal of <tp:taxon-name><tp:taxon-name-part taxon-name-part-type="kingdom">Fungi</tp:taxon-name-part></tp:taxon-name> (Basel, Switzerland)</source><volume>8</volume>(<issue>5</issue>): <fpage>471</fpage>. <ext-link xlink:href="10.3390/jof8050471" ext-link-type="doi" xlink:type="simple">https://doi.org/10.3390/jof8050471</ext-link></mixed-citation></ref></ref-list></tp:taxon-treatment>
