# Supplementary material for: ﻿Unveiling species diversity within early-diverging fungi from China V: Five new species of Absidia (Cunninghamellaceae, Mucoromycota)
Source: MycoKeys. 2025 May 9;117:267–88. doi: 10.3897/mycokeys.117.149185 (PMC12084811; doi:10.3897/mycokeys.117.149185)
Supplement: XML Treatment for Absidia hainanensis [file mycokeys.117.149185-treatment2.xml]

<!DOCTYPE tp:taxon-treatment
  PUBLIC "-//TaxonX//DTD Taxonomic Treatment Publishing DTD v0 20100105//EN" "tax-treatment-NSO.dtd">
<tp:taxon-treatment xmlns:tp="http://www.plazi.org/taxpub"><tp:treatment-meta><kwd-group><label>Taxon classification</label><kwd>
                <named-content content-type="kingdom">Fungi</named-content>
              </kwd><kwd>
                <named-content content-type="order">Mucorales</named-content>
              </kwd><kwd>
                <named-content content-type="family">Cunninghamellaceae</named-content>
              </kwd></kwd-group><mixed-citation publication-type="journal"><person-group><name><surname>Ji</surname><given-names>Xin-Yu</given-names></name><name><surname>Ding</surname><given-names>Zi-Ying</given-names></name><name><surname>Nie</surname><given-names>Yong</given-names></name><name><surname>Zhao</surname><given-names>Heng</given-names></name><name><surname>Wang</surname><given-names>Shi</given-names></name><name><surname>Huang</surname><given-names>Bo</given-names></name><name><surname>Liu</surname><given-names>Xiao-Yong</given-names></name></person-group><article-title>﻿Unveiling species diversity within early-diverging fungi from China V: Five new species of <italic><tp:taxon-name><tp:taxon-name-part taxon-name-part-type="genus" reg="Absidia">Absidia</tp:taxon-name-part></tp:taxon-name></italic> (<tp:taxon-name><tp:taxon-name-part taxon-name-part-type="family">Cunninghamellaceae</tp:taxon-name-part></tp:taxon-name>, <tp:taxon-name><tp:taxon-name-part taxon-name-part-type="division">Mucoromycota</tp:taxon-name-part></tp:taxon-name>)</article-title><source>MycoKeys</source><day>09</day><month>05</month><year>2025</year><volume>117</volume><fpage>267</fpage><lpage>288</lpage><pub-id pub-id-type="doi">10.3897/mycokeys.117.149185</pub-id></mixed-citation></tp:treatment-meta><tp:nomenclature><label>﻿</label><tp:taxon-name>
              <object-id xmlns:xlink="http://www.w3.org/1999/xlink" content-type="arpha" xlink:type="simple">794BA142-C23B-5F4D-967D-1F915419A3BB</object-id>
              <tp:taxon-name-part taxon-name-part-type="genus" reg="Absidia">Absidia</tp:taxon-name-part>
              <tp:taxon-name-part taxon-name-part-type="species" reg="hainanensis">hainanensis</tp:taxon-name-part>
              <object-id xmlns:xlink="http://www.w3.org/1999/xlink" xlink:type="simple">Fungal Names: FN 572258</object-id>
            </tp:taxon-name><tp:taxon-authority>X.Y. Ji, H. Zhao &amp; X.Y. Liu</tp:taxon-authority><tp:taxon-status xmlns:xlink="http://www.w3.org/1999/xlink" xlink:type="simple">sp. nov.</tp:taxon-status><xref ref-type="fig" rid="F2">Fig. 3</xref></tp:nomenclature><tp:treatment-sec sec-type="material" id="SECID0E1YAE"><title>Type.</title><p>China • Hainan Province, Danzhou City, Tropical Botanical Garden (<named-content xmlns:xlink="http://www.w3.org/1999/xlink" content-type="dwc:verbatimCoordinates" xlink:type="simple"><named-content content-type="geo-json" specific-use="{&#34;type&#34;:&#34;Point&#34;,&#34;coordinates&#34;:[109.500833,19.511667]}" id="NCID0EDZAE" xlink:type="simple">19°30'42"N, 109°30'3"E</named-content></named-content>, 168.7 m), from soil, 26 Jun. 2024, X.Y. Ji and X.Y. Liu, holotype <abbrev xmlns:xlink="http://www.w3.org/1999/xlink" xlink:title="Herbarium Mycologicum Academiae Sinicae" id="ABBRID0EIZAE" xlink:type="simple">HMAS</abbrev> 353362, ex-holotype living culture <named-content xmlns:xlink="http://www.w3.org/1999/xlink" content-type="dwc:institutional_code" xlink:title="China Microbiological Culture Collection Center" xlink:href="http://grbio.org/institution/china-general-microbiological-culture-collection-center-chinese-academy-sciences" xlink:type="simple">CGMCC</named-content> 3.28535 (=XG06908-1).</p><fig id="F2" position="float" orientation="portrait"><object-id xmlns:xlink="http://www.w3.org/1999/xlink" content-type="doi" xlink:type="simple">10.3897/mycokeys.117.149185.figure3</object-id><object-id xmlns:xlink="http://www.w3.org/1999/xlink" content-type="arpha" xlink:type="simple">FAC47D97-0806-5DA6-A7E3-94B0B05D9893</object-id><label>Figure 3.</label><caption><p><italic><tp:taxon-name><tp:taxon-name-part taxon-name-part-type="genus" reg="Absidia">Absidia</tp:taxon-name-part><tp:taxon-name-part taxon-name-part-type="species" reg="hainanensis">hainanensis</tp:taxon-name-part></tp:taxon-name></italic> ex-holotype <named-content xmlns:xlink="http://www.w3.org/1999/xlink" content-type="dwc:institutional_code" xlink:title="China Microbiological Culture Collection Center" xlink:href="http://grbio.org/institution/china-general-microbiological-culture-collection-center-chinese-academy-sciences" xlink:type="simple">CGMCC</named-content> 3.28535 <bold>a, b</bold> colonies on <abbrev xmlns:xlink="http://www.w3.org/1999/xlink" xlink:title="potato dextrose agar" id="ABBRID0EJ1AE" xlink:type="simple">PDA</abbrev> (<bold>a</bold> obverse <bold>b</bold> reverse) <bold>c, d</bold> sporangia <bold>e–g</bold> columellae <bold>h</bold> rhizoids <bold>i</bold> sporangiospores; Scale bars: 10 µm (<bold>c–i</bold>).</p></caption><graphic xmlns:xlink="http://www.w3.org/1999/xlink" xlink:href="mycokeys-117-267-g003.jpg" position="float" orientation="portrait" xlink:type="simple" id="oo_1325705.jpg"><uri content-type="original_file" xlink:type="simple">https://binary.pensoft.net/fig/1325705</uri></graphic></fig></tp:treatment-sec><tp:treatment-sec sec-type="etymology" id="SECID0EA2AE"><title>Etymology.</title><p>The <italic><tp:taxon-name><tp:taxon-name-part taxon-name-part-type="genus" reg="Absidia"/><tp:taxon-name-part taxon-name-part-type="species" reg="hainanensis">hainanensis</tp:taxon-name-part></tp:taxon-name></italic> (Lat.) refers to Hainan Province of China, where the type was collected.</p></tp:treatment-sec><tp:treatment-sec sec-type="description" id="SECID0EQ2AE"><title>Description.</title><p>Colonies on <abbrev xmlns:xlink="http://www.w3.org/1999/xlink" xlink:title="potato dextrose agar" id="ABBRID0EW2AE" xlink:type="simple">PDA</abbrev> at 26 °C for 5 days, reaching 75 mm in diameter, fast growing with a rate of 15 mm/d, at first white, becoming grayish-brown when old. Hyphae hyaline at first, becoming light brown when mature, 2.5–10.2 µm (x– = 5.2 µm, n = 20) in diameter. Rhizoids root-like, simply branched. Stolons hyaline, smooth, branched, 2.9–10.1 µm (x– = 6.1 µm, n = 15) in diameter. Sporangiophores erect or slightly bent, mostly unbranched or simply branched, smooth, monopodial or sympodial, single or 2–4 in whorls, 18.8–159.2 × 1.9–3.7 µm (x– = 75.4 × 2.8 µm, n = 15). Sporangia spherical to subspherical, smooth, hyaline, deliquescent-walled, 15.1–35.2 × 14.3–29.4 µm (x– = 24.2 × 22.1 µm, n = 15), and with a septum 11.5–24.2 µm (x– = 17.0 µm, n = 15) below apophyses. Apophyses obvious, funnel-shaped, 3.3–5.1 µm (x– = 4.6 µm, n = 15) high, 2.5–8.5 µm (x– = 4.3 µm, n = 15) wide at the base, and 7.5–17.4 µm (x– = 11.0 µm, n = 15) wide at the top, light brown, hyaline. Collars present. Columellae mostly oval, 3.9–13.9 × 8.6–19.5 µm (x– = 6.3 × 10.7 µm, n = 15). Projections absent or present, hyaline, single. Sporangiospores ovoid to cylindrical, smooth, hyaline, 3.1–3.7 × 1.9–2.5 µm (x– = 3.6 × 2.2 µm, n = 20). Chlamydospores absent. Zygospores not found.</p></tp:treatment-sec><tp:treatment-sec sec-type="Maximum growth temperature" id="SECID0E12AE"><title>Maximum growth temperature.</title><p>34 °C.</p></tp:treatment-sec><tp:treatment-sec sec-type="Additional specimen examined" id="SECID0E62AE"><title>Additional specimen examined.</title><p>China • Hainan Province, Danzhou City (<named-content xmlns:xlink="http://www.w3.org/1999/xlink" content-type="dwc:verbatimCoordinates" xlink:type="simple"><named-content content-type="geo-json" specific-use="{&#34;type&#34;:&#34;Point&#34;,&#34;coordinates&#34;:[109.500833,19.511667]}" id="NCID0EI3AE" xlink:type="simple">19°30'42"N, 109°30'3"E</named-content></named-content>, 168.7 m), from soil, 26 June 2024, X.Y. Ji and X.Y. Liu, living culture XG06908-4.</p></tp:treatment-sec><tp:treatment-sec sec-type="notes" id="SECID0EN3AE"><title>Notes.</title><p>In the molecular phylogeny, <italic><tp:taxon-name><tp:taxon-name-part taxon-name-part-type="genus" reg="Absidia">A.</tp:taxon-name-part><tp:taxon-name-part taxon-name-part-type="species" reg="hainanensis">hainanensis</tp:taxon-name-part></tp:taxon-name></italic> was closely related to <italic><tp:taxon-name><tp:taxon-name-part taxon-name-part-type="genus" reg="Absidia">A.</tp:taxon-name-part><tp:taxon-name-part taxon-name-part-type="species" reg="oblongispora">oblongispora</tp:taxon-name-part></tp:taxon-name></italic> (<xref ref-type="bibr" rid="B50">Zong et al. 2021</xref>). Morphologically, the sporangiophores of <italic><tp:taxon-name><tp:taxon-name-part taxon-name-part-type="genus" reg="Absidia">A.</tp:taxon-name-part><tp:taxon-name-part taxon-name-part-type="species" reg="hainanensis">hainanensis</tp:taxon-name-part></tp:taxon-name></italic> were at most four in whorls, while those of <italic><tp:taxon-name><tp:taxon-name-part taxon-name-part-type="genus" reg="Absidia">A.</tp:taxon-name-part><tp:taxon-name-part taxon-name-part-type="species" reg="oblongispora">oblongispora</tp:taxon-name-part></tp:taxon-name></italic> were at most five in whorls. Additionally, the maximum length of the sporangiophores in <italic><tp:taxon-name><tp:taxon-name-part taxon-name-part-type="genus" reg="Absidia">A.</tp:taxon-name-part><tp:taxon-name-part taxon-name-part-type="species" reg="oblongispora">oblongispora</tp:taxon-name-part></tp:taxon-name></italic> was significantly greater than that in <italic><tp:taxon-name><tp:taxon-name-part taxon-name-part-type="genus" reg="Absidia">A.</tp:taxon-name-part><tp:taxon-name-part taxon-name-part-type="species" reg="hainanensis">hainanensis</tp:taxon-name-part></tp:taxon-name></italic> (300 µm vs. 159.2 µm). The sporangiospore size was smaller in <italic><tp:taxon-name><tp:taxon-name-part taxon-name-part-type="genus" reg="Absidia">A.</tp:taxon-name-part><tp:taxon-name-part taxon-name-part-type="species" reg="hainanensis">hainanensis</tp:taxon-name-part></tp:taxon-name></italic> (3.1–3.7 × 1.9–2.5 μm vs. 3.5–4.5 × 2.5–8.5 μm). The <italic><tp:taxon-name><tp:taxon-name-part taxon-name-part-type="genus" reg="Absidia">A.</tp:taxon-name-part><tp:taxon-name-part taxon-name-part-type="species" reg="hainanensis">hainanensis</tp:taxon-name-part></tp:taxon-name></italic> has wider columellae (8.6–19.5 µm vs. 8.5–16.5 µm). Physiologically, the maximum growth temperature of <italic><tp:taxon-name><tp:taxon-name-part taxon-name-part-type="genus" reg="Absidia">A.</tp:taxon-name-part><tp:taxon-name-part taxon-name-part-type="species" reg="hainanensis">hainanensis</tp:taxon-name-part></tp:taxon-name></italic> was higher (34 °C vs. 32 °C).</p></tp:treatment-sec><ref-list><ref id="B50"><mixed-citation xmlns:xlink="http://www.w3.org/1999/xlink" xlink:type="simple"><person-group><name name-style="western"><surname>Zong</surname><given-names>TK</given-names></name><name name-style="western"><surname>Zhao</surname><given-names>H</given-names></name><name name-style="western"><surname>Liu</surname><given-names>XL</given-names></name><name name-style="western"><surname>Ren</surname><given-names>LY</given-names></name><name name-style="western"><surname>Zhao</surname><given-names>CL</given-names></name><name name-style="western"><surname>Liu</surname><given-names>XY</given-names></name></person-group> (<year>2021</year>) Taxonomy and phylogeny of four new species in <italic><tp:taxon-name><tp:taxon-name-part taxon-name-part-type="genus">Absidia</tp:taxon-name-part></tp:taxon-name></italic> (<tp:taxon-name><tp:taxon-name-part taxon-name-part-type="family">Cunninghamellaceae</tp:taxon-name-part></tp:taxon-name>, <italic><tp:taxon-name><tp:taxon-name-part taxon-name-part-type="genus">Mucorales</tp:taxon-name-part></tp:taxon-name></italic>) from China. Frontiers in Microbiology 12: 2181. <ext-link xlink:href="10.3389/fmicb.2021.677836" ext-link-type="doi" xlink:type="simple">https://doi.org/10.3389/fmicb.2021.677836</ext-link></mixed-citation></ref></ref-list></tp:taxon-treatment>
