# Supplementary material for: ﻿Unveiling species diversity within early-diverging fungi from China V: Five new species of Absidia (Cunninghamellaceae, Mucoromycota)
Source: MycoKeys. 2025 May 9;117:267–88. doi: 10.3897/mycokeys.117.149185 (PMC12084811; doi:10.3897/mycokeys.117.149185)
Supplement: XML Treatment for Absidia pyriformis [file mycokeys.117.149185-treatment3.xml]

<!DOCTYPE tp:taxon-treatment
  PUBLIC "-//TaxonX//DTD Taxonomic Treatment Publishing DTD v0 20100105//EN" "tax-treatment-NSO.dtd">
<tp:taxon-treatment xmlns:tp="http://www.plazi.org/taxpub"><tp:treatment-meta><kwd-group><label>Taxon classification</label><kwd>
                <named-content content-type="kingdom">Fungi</named-content>
              </kwd><kwd>
                <named-content content-type="order">Mucorales</named-content>
              </kwd><kwd>
                <named-content content-type="family">Cunninghamellaceae</named-content>
              </kwd></kwd-group><mixed-citation publication-type="journal"><person-group><name><surname>Ji</surname><given-names>Xin-Yu</given-names></name><name><surname>Ding</surname><given-names>Zi-Ying</given-names></name><name><surname>Nie</surname><given-names>Yong</given-names></name><name><surname>Zhao</surname><given-names>Heng</given-names></name><name><surname>Wang</surname><given-names>Shi</given-names></name><name><surname>Huang</surname><given-names>Bo</given-names></name><name><surname>Liu</surname><given-names>Xiao-Yong</given-names></name></person-group><article-title>﻿Unveiling species diversity within early-diverging fungi from China V: Five new species of <italic><tp:taxon-name><tp:taxon-name-part taxon-name-part-type="genus" reg="Absidia">Absidia</tp:taxon-name-part></tp:taxon-name></italic> (<tp:taxon-name><tp:taxon-name-part taxon-name-part-type="family">Cunninghamellaceae</tp:taxon-name-part></tp:taxon-name>, <tp:taxon-name><tp:taxon-name-part taxon-name-part-type="division">Mucoromycota</tp:taxon-name-part></tp:taxon-name>)</article-title><source>MycoKeys</source><day>09</day><month>05</month><year>2025</year><volume>117</volume><fpage>267</fpage><lpage>288</lpage><pub-id pub-id-type="doi">10.3897/mycokeys.117.149185</pub-id></mixed-citation></tp:treatment-meta><tp:nomenclature><label>﻿</label><tp:taxon-name>
              <object-id xmlns:xlink="http://www.w3.org/1999/xlink" content-type="arpha" xlink:type="simple">28DB24F4-CF53-5C0A-956D-2E42209C3DDA</object-id>
              <tp:taxon-name-part taxon-name-part-type="genus" reg="Absidia">Absidia</tp:taxon-name-part>
              <tp:taxon-name-part taxon-name-part-type="species" reg="pyriformis">pyriformis</tp:taxon-name-part>
              <object-id xmlns:xlink="http://www.w3.org/1999/xlink" xlink:type="simple">Fungal Names: FN 572255</object-id>
            </tp:taxon-name><tp:taxon-authority>X.Y. Ji, H. Zhao &amp; X.Y. Liu</tp:taxon-authority><tp:taxon-status xmlns:xlink="http://www.w3.org/1999/xlink" xlink:type="simple">sp. nov.</tp:taxon-status><xref ref-type="fig" rid="F3">Fig. 4</xref></tp:nomenclature><tp:treatment-sec sec-type="material" id="SECID0EIBAG"><title>Type.</title><p>China, Yunnan Province, Pu’er City, Mojiang Hani Autonomous County, Lianzhu Town (<named-content xmlns:xlink="http://www.w3.org/1999/xlink" content-type="dwc:verbatimCoordinates" xlink:type="simple"><named-content content-type="geo-json" specific-use="{&#34;type&#34;:&#34;Point&#34;,&#34;coordinates&#34;:[101.682778,23.426111]}" id="NCID0ERBAG" xlink:type="simple">23°25'34"N, 101°40'58"E</named-content></named-content>, 1338.32 m), from soil, 4 July 2024, X.Y. Ji and X.Y. Liu, holotype <abbrev xmlns:xlink="http://www.w3.org/1999/xlink" xlink:title="Herbarium Mycologicum Academiae Sinicae" id="ABBRID0EWBAG" xlink:type="simple">HMAS</abbrev> 353359, ex-holotype living culture <named-content xmlns:xlink="http://www.w3.org/1999/xlink" content-type="dwc:institutional_code" xlink:title="China Microbiological Culture Collection Center" xlink:href="http://grbio.org/institution/china-general-microbiological-culture-collection-center-chinese-academy-sciences" xlink:type="simple">CGMCC</named-content> 3.28538 (=XG09540-14-1).</p><fig id="F3" position="float" orientation="portrait"><object-id xmlns:xlink="http://www.w3.org/1999/xlink" content-type="doi" xlink:type="simple">10.3897/mycokeys.117.149185.figure4</object-id><object-id xmlns:xlink="http://www.w3.org/1999/xlink" content-type="arpha" xlink:type="simple">6BA8F6C4-53A7-5585-9008-53E29CAF25EB</object-id><label>Figure 4.</label><caption><p><tp:taxon-name><tp:taxon-name-part taxon-name-part-type="genus" reg="Absidia">Absidia</tp:taxon-name-part><tp:taxon-name-part taxon-name-part-type="species" reg="pyriformis">pyriformis</tp:taxon-name-part></tp:taxon-name> ex-holotype <named-content xmlns:xlink="http://www.w3.org/1999/xlink" content-type="dwc:institutional_code" xlink:title="China Microbiological Culture Collection Center" xlink:href="http://grbio.org/institution/china-general-microbiological-culture-collection-center-chinese-academy-sciences" xlink:type="simple">CGMCC</named-content> 3.28538 <bold>a, b</bold> colonies on <abbrev xmlns:xlink="http://www.w3.org/1999/xlink" xlink:title="potato dextrose agar" id="ABBRID0EWCAG" xlink:type="simple">PDA</abbrev> (<bold>a</bold> obverse <bold>b</bold> reverse) <bold>c, d</bold> sporangia <bold>e–g</bold> columellae <bold>h</bold> rhizoids <bold>i</bold> sporangiospores; Scale bars: 10 µm (<bold>c–i</bold>).</p></caption><graphic xmlns:xlink="http://www.w3.org/1999/xlink" xlink:href="mycokeys-117-267-g004.jpg" position="float" orientation="portrait" xlink:type="simple" id="oo_1325706.jpg"><uri content-type="original_file" xlink:type="simple">https://binary.pensoft.net/fig/1325706</uri></graphic></fig></tp:treatment-sec><tp:treatment-sec sec-type="etymology" id="SECID0ENDAG"><title>Etymology.</title><p>The epithet <italic><tp:taxon-name><tp:taxon-name-part taxon-name-part-type="genus" reg="Absidia"/><tp:taxon-name-part taxon-name-part-type="species" reg="pyriformis">pyriformis</tp:taxon-name-part></tp:taxon-name></italic> (Lat.) refers to the shape of the sporangia.</p></tp:treatment-sec><tp:treatment-sec sec-type="description" id="SECID0E4DAG"><title>Description.</title><p>Colonies on <abbrev xmlns:xlink="http://www.w3.org/1999/xlink" xlink:title="potato dextrose agar" id="ABBRID0EDEAG" xlink:type="simple">PDA</abbrev> at 26 °C for 5 days, attaining 76 mm in diameter, moderately fast growing with a rate of 15.2 mm/d, white at first, gradually light gray, irregularly at reverse. Hyphae branched, hyaline at first, sometimes brownish when mature, aseptate when juvenile, septate with age, 3.6–15.2 µm (x– = 6.3 µm, n = 20) wide. Stolons branched, hyaline, smooth, septate, 4.5–11.9 µm (x– = 6.9 µm, n = 15) in diameter. Rhizoids well developed, root-like, branched, tapering at the end. Sporangiophores arising from stolons, erect or slightly bent, 2–5 in whorls, monopodial, mostly unbranched or simply branched, smooth, 21.7–279.8 × 1.4–7.4 µm (x– = 97.9 × 4.4 µm, n = 15), with one septum 11.5–26.8 µm (x– = 18.5 µm, n = 15) below apophyses. Sporangia are mostly pyriform, deliquescent-walled, smooth, multi-spored, colorless when young, brownish when old, 11.7–38.8 × 11.0–29.7 µm (x– = 27.9 × 22.1 µm, n = 15). Apophyses distinct, subhyaline, usually brownish when old, 5.0–8.4 µm (x– = 7.0 µm, n = 15) high, 2.4–6.1 µm (x– = 4.4 µm, n = 15) wide at the base, and 8.9–19.2 µm (x– = 12.5 µm, n = 15) wide at the top. Collars distinct. Columellae hemispherical, subglobose to globose, smooth, subhyaline or brownish, 8.8–21.4 × 16.7–20.7 µm (x– = 10.9 × 16.7 µm, n = 15). Projections at the apex, when smaller, with an oval projection. Sporangiospores hyaline, smooth, almost cylindrical, 3.2–4.5 × 1.7–2.8 µm (x– = 3.9 × 2.2 µm, n = 20). Chlamydospores absent. Zygospores absent.</p></tp:treatment-sec><tp:treatment-sec sec-type="Maximum growth temperature" id="SECID0EHEAG"><title>Maximum growth temperature.</title><p>33 °C.</p></tp:treatment-sec><tp:treatment-sec sec-type="Additional specimen examined" id="SECID0EMEAG"><title>Additional specimen examined.</title><p>China • Yunnan Province, Pu’er City, from soil (<named-content xmlns:xlink="http://www.w3.org/1999/xlink" content-type="dwc:verbatimCoordinates" xlink:type="simple"><named-content content-type="geo-json" specific-use="{&#34;type&#34;:&#34;Point&#34;,&#34;coordinates&#34;:[101.682778,23.426111]}" id="NCID0EVEAG" xlink:type="simple">23°25'34"N, 101°40'58"E</named-content></named-content>, 1338.32 m), 4 July 2024, X.Y. Ji and X.Y. Liu, living culture XG09540-14-5.</p></tp:treatment-sec><tp:treatment-sec sec-type="notes" id="SECID0E1EAG"><title>Notes.</title><p>Phylogenetically, <italic><tp:taxon-name><tp:taxon-name-part taxon-name-part-type="genus" reg="Absidia">A.</tp:taxon-name-part><tp:taxon-name-part taxon-name-part-type="species" reg="pyriformis">pyriformis</tp:taxon-name-part></tp:taxon-name></italic> was closely related to <italic><tp:taxon-name><tp:taxon-name-part taxon-name-part-type="genus" reg="Absidia">A.</tp:taxon-name-part><tp:taxon-name-part taxon-name-part-type="species" reg="soli">soli</tp:taxon-name-part></tp:taxon-name></italic> (<xref ref-type="bibr" rid="B15">Hurdeal et al. 2021</xref>). Compared with <italic><tp:taxon-name><tp:taxon-name-part taxon-name-part-type="genus" reg="Absidia">A.</tp:taxon-name-part><tp:taxon-name-part taxon-name-part-type="species" reg="soli">soli</tp:taxon-name-part></tp:taxon-name></italic>, the <italic><tp:taxon-name><tp:taxon-name-part taxon-name-part-type="genus" reg="Absidia">A.</tp:taxon-name-part><tp:taxon-name-part taxon-name-part-type="species" reg="pyriformis">pyriformis</tp:taxon-name-part></tp:taxon-name></italic> presented a smaller sporangia size (11.7–38.8 × 11.0–29.7 µm vs. 16–51 × 15–45.5 µm), and the septum showed at a shorter distance from apophyses (11.5–26.8 µm vs. 21.5–37.5 µm); conversely, sporangiophores exhibited a larger size (3.2–4.5 µm vs. 1.7–2.8 µm), and columellae had a longer length (8.8–21.4 µm vs. 7.5–12.5 µm).</p></tp:treatment-sec><ref-list><ref id="B15"><mixed-citation xmlns:xlink="http://www.w3.org/1999/xlink" xlink:type="simple"><person-group><name name-style="western"><surname>Hurdeal</surname><given-names>VG</given-names></name><name name-style="western"><surname>Gentekaki</surname><given-names>E</given-names></name><name name-style="western"><surname>Lee</surname><given-names>HB</given-names></name><name name-style="western"><surname>Jeewon</surname><given-names>R</given-names></name><name name-style="western"><surname>Hyde</surname><given-names>KD</given-names></name><name name-style="western"><surname>Tibpromma</surname><given-names>S</given-names></name><name name-style="western"><surname>Mortimer</surname><given-names>PE</given-names></name><name name-style="western"><surname>Xu</surname><given-names>J</given-names></name></person-group> (<year>2021</year>) <article-title>Mucoralean fungi in Thailand: Novel species of <italic><tp:taxon-name><tp:taxon-name-part taxon-name-part-type="genus">Absidia</tp:taxon-name-part></tp:taxon-name></italic> from tropical forest soil. Cryptogamie.</article-title><source>Mycologie</source><volume>42</volume>(<issue>4</issue>): <fpage>39</fpage>–<lpage>61</lpage>. <ext-link xlink:href="10.5252/cryptogamie-mycologie2021v42a4" ext-link-type="doi" xlink:type="simple">https://doi.org/10.5252/cryptogamie-mycologie2021v42a4</ext-link></mixed-citation></ref></ref-list></tp:taxon-treatment>
