# Supplementary material for: ﻿Unveiling species diversity within early-diverging fungi from China V: Five new species of Absidia (Cunninghamellaceae, Mucoromycota)
Source: MycoKeys. 2025 May 9;117:267–88. doi: 10.3897/mycokeys.117.149185 (PMC12084811; doi:10.3897/mycokeys.117.149185)
Supplement: XML Treatment for Absidia tardiva [file mycokeys.117.149185-treatment4.xml]

<!DOCTYPE tp:taxon-treatment
  PUBLIC "-//TaxonX//DTD Taxonomic Treatment Publishing DTD v0 20100105//EN" "tax-treatment-NSO.dtd">
<tp:taxon-treatment xmlns:tp="http://www.plazi.org/taxpub"><tp:treatment-meta><kwd-group><label>Taxon classification</label><kwd>
                <named-content content-type="kingdom">Fungi</named-content>
              </kwd><kwd>
                <named-content content-type="order">Mucorales</named-content>
              </kwd><kwd>
                <named-content content-type="family">Cunninghamellaceae</named-content>
              </kwd></kwd-group><mixed-citation publication-type="journal"><person-group><name><surname>Ji</surname><given-names>Xin-Yu</given-names></name><name><surname>Ding</surname><given-names>Zi-Ying</given-names></name><name><surname>Nie</surname><given-names>Yong</given-names></name><name><surname>Zhao</surname><given-names>Heng</given-names></name><name><surname>Wang</surname><given-names>Shi</given-names></name><name><surname>Huang</surname><given-names>Bo</given-names></name><name><surname>Liu</surname><given-names>Xiao-Yong</given-names></name></person-group><article-title>﻿Unveiling species diversity within early-diverging fungi from China V: Five new species of <italic><tp:taxon-name><tp:taxon-name-part taxon-name-part-type="genus" reg="Absidia">Absidia</tp:taxon-name-part></tp:taxon-name></italic> (<tp:taxon-name><tp:taxon-name-part taxon-name-part-type="family">Cunninghamellaceae</tp:taxon-name-part></tp:taxon-name>, <tp:taxon-name><tp:taxon-name-part taxon-name-part-type="division">Mucoromycota</tp:taxon-name-part></tp:taxon-name>)</article-title><source>MycoKeys</source><day>09</day><month>05</month><year>2025</year><volume>117</volume><fpage>267</fpage><lpage>288</lpage><pub-id pub-id-type="doi">10.3897/mycokeys.117.149185</pub-id></mixed-citation></tp:treatment-meta><tp:nomenclature><label>﻿</label><tp:taxon-name>
              <object-id xmlns:xlink="http://www.w3.org/1999/xlink" content-type="arpha" xlink:type="simple">0C92F093-24E0-51BB-B154-B0292C9C8216</object-id>
              <tp:taxon-name-part taxon-name-part-type="genus" reg="Absidia">Absidia</tp:taxon-name-part>
              <tp:taxon-name-part taxon-name-part-type="species" reg="tardiva">tardiva</tp:taxon-name-part>
              <object-id xmlns:xlink="http://www.w3.org/1999/xlink" xlink:type="simple">Fungal Names: FN 572254</object-id>
            </tp:taxon-name><tp:taxon-authority>X.Y. Ji, H. Zhao &amp; X.Y. Liu</tp:taxon-authority><tp:taxon-status xmlns:xlink="http://www.w3.org/1999/xlink" xlink:type="simple">sp. nov.</tp:taxon-status><xref ref-type="fig" rid="F4">Fig. 5</xref></tp:nomenclature><tp:treatment-sec sec-type="material" id="SECID0E4HAG"><title>Type.</title><p>China, Yunnan Province, Yuxi County, Jinshan National Forest (<named-content xmlns:xlink="http://www.w3.org/1999/xlink" content-type="dwc:verbatimCoordinates" xlink:type="simple"><named-content content-type="geo-json" specific-use="{&#34;type&#34;:&#34;Point&#34;,&#34;coordinates&#34;:[101.275000,23.637500]}" id="NCID0EGIAG" xlink:type="simple">23°38'15"N, 101°16'30"E</named-content></named-content>, 2397.53 m), from soil, 14 May 2024, X.Y. Ji and X.Y. Liu, holotype <abbrev xmlns:xlink="http://www.w3.org/1999/xlink" xlink:title="Herbarium Mycologicum Academiae Sinicae" id="ABBRID0ELIAG" xlink:type="simple">HMAS</abbrev> 353358, ex-holotype living culture <named-content xmlns:xlink="http://www.w3.org/1999/xlink" content-type="dwc:institutional_code" xlink:title="China Microbiological Culture Collection Center" xlink:href="http://grbio.org/institution/china-general-microbiological-culture-collection-center-chinese-academy-sciences" xlink:type="simple">CGMCC</named-content> 3.28537 (=XG08757-4).</p><fig id="F4" position="float" orientation="portrait"><object-id xmlns:xlink="http://www.w3.org/1999/xlink" content-type="doi" xlink:type="simple">10.3897/mycokeys.117.149185.figure5</object-id><object-id xmlns:xlink="http://www.w3.org/1999/xlink" content-type="arpha" xlink:type="simple">A95F861C-F961-57FE-B6E3-4B4BC25C1D9A</object-id><label>Figure 5.</label><caption><p><italic><tp:taxon-name><tp:taxon-name-part taxon-name-part-type="genus" reg="Absidia">Absidia</tp:taxon-name-part><tp:taxon-name-part taxon-name-part-type="species" reg="tardiva">tardiva</tp:taxon-name-part></tp:taxon-name></italic> ex-holotype <named-content xmlns:xlink="http://www.w3.org/1999/xlink" content-type="dwc:institutional_code" xlink:title="China Microbiological Culture Collection Center" xlink:href="http://grbio.org/institution/china-general-microbiological-culture-collection-center-chinese-academy-sciences" xlink:type="simple">CGMCC</named-content> 3.28537 <bold>a, b</bold> colonies on <abbrev xmlns:xlink="http://www.w3.org/1999/xlink" xlink:title="potato dextrose agar" id="ABBRID0EMJAG" xlink:type="simple">PDA</abbrev> (<bold>a</bold> obverse <bold>b</bold> reverse) <bold>c, e</bold> sporangia <bold>f, g</bold> a swelling on sporangiophores and hyphae <bold>h, i</bold> columellae <bold>j</bold> sporangiospores. Scale bars: 10 µm (<bold>c–j</bold>).</p></caption><graphic xmlns:xlink="http://www.w3.org/1999/xlink" xlink:href="mycokeys-117-267-g005.jpg" position="float" orientation="portrait" xlink:type="simple" id="oo_1325707.jpg"><uri content-type="original_file" xlink:type="simple">https://binary.pensoft.net/fig/1325707</uri></graphic></fig></tp:treatment-sec><tp:treatment-sec sec-type="etymology" id="SECID0EDKAG"><title>Etymology.</title><p>The epithet <italic><tp:taxon-name><tp:taxon-name-part taxon-name-part-type="genus" reg="Absidia"/><tp:taxon-name-part taxon-name-part-type="species" reg="tardiva">tardiva</tp:taxon-name-part></tp:taxon-name></italic> (Lat.) refers to this species growing more slowly than other strains.</p></tp:treatment-sec><tp:treatment-sec sec-type="description" id="SECID0ETKAG"><title>Description.</title><p>Colonies on <abbrev xmlns:xlink="http://www.w3.org/1999/xlink" xlink:title="potato dextrose agar" id="ABBRID0EZKAG" xlink:type="simple">PDA</abbrev> at 26 °C for 4 days, reaching 41 mm in diameter, slow-growing with a rate of 10.25 mm/d; it begins white and gradually turns pale yellow to grayish-brown, irregular at reverse. Hyphae branched, hyaline at first, brownish when mature, 2.6–10.7 µm (x– = 5.6 µm, n = 20) in diameter, sometimes swollen. Stolons hyaline to brownish, smooth, branched, 3.7–8.4 µm (x– = 5.7 µm, n = 15) in diameter. Rhizoids not observed. Sporangiophores erect or slightly bent, single or 2–4 in whorls, unbranched or simply branched, monopodial or sympodial, with a septum 10.6–23.1 µm (x– = 13.8 µm, n = 15) below apophyses, 7.9–141.9 × 1.9–7.4 µm (x– = 70.7 × 4.2 µm, n = 15), sometimes with a swelling beneath sporangia. Sporangia subspherical to spherical, smooth, multi-spored, 12.9–48.3 × 9.3–34 µm (x– = 30.3 × 22.2 µm, n = 15), deliquescent-walled. Apophyses distinct, subhyaline, small, slightly pigmented, 3.2–10.4 µm (x– = 5.2 µm, n = 15) high, 2.9–7.2 µm (x– = 4.4 µm, n = 15) wide at the base, and 8.0–20.5 µm (x– = 13.2 µm, n = 15) wide at the top. Collars absent. Columellae hemispherical, subhyaline to hyaline, smooth, 2.9–13.8 × 4.9–16.3 µm (x– = 8.7 × 9.8 µm, n = 15). Projections present, shaped like a grain of rice. Sporangiospores variously shaped, mostly ovoid; a few are cylindrical or subglobose, smooth, hyaline, 3.4–4.6 × 2.1–2.8 µm (x– = 3.9 × 2.3 µm, n = 20). Chlamydospores absent. Zygospores not observed.</p></tp:treatment-sec><tp:treatment-sec sec-type="Maximum growth temperature" id="SECID0E4KAG"><title>Maximum growth temperature.</title><p>27 °C.</p></tp:treatment-sec><tp:treatment-sec sec-type="Additional specimen examined" id="SECID0ECLAG"><title>Additional specimen examined.</title><p>China • Yunnan Province, Yuxi County, from soil (<named-content xmlns:xlink="http://www.w3.org/1999/xlink" content-type="dwc:verbatimCoordinates" xlink:type="simple"><named-content content-type="geo-json" specific-use="{&#34;type&#34;:&#34;Point&#34;,&#34;coordinates&#34;:[101.275000,23.637500]}" id="NCID0ELLAG" xlink:type="simple">23°38'15"N, 101°16'30"E</named-content></named-content>, 2397.53 m), 14 May 2024, X.-Y. Ji and X.-Y. Liu, living culture XG08757-6.</p></tp:treatment-sec><tp:treatment-sec sec-type="notes" id="SECID0EQLAG"><title>Notes.</title><p>Phylogenetic analysis of five genes showed that <italic><tp:taxon-name><tp:taxon-name-part taxon-name-part-type="genus" reg="Absidia">A.</tp:taxon-name-part><tp:taxon-name-part taxon-name-part-type="species" reg="tardiva">tardiva</tp:taxon-name-part></tp:taxon-name></italic> was closely related to <italic><tp:taxon-name><tp:taxon-name-part taxon-name-part-type="genus" reg="Absidia">A.</tp:taxon-name-part><tp:taxon-name-part taxon-name-part-type="species" reg="psychrophilia">psychrophilia</tp:taxon-name-part></tp:taxon-name></italic> (<xref ref-type="bibr" rid="B46">Zhao et al. 2022b</xref>). Morphologically, the sporangia shape of <italic><tp:taxon-name><tp:taxon-name-part taxon-name-part-type="genus" reg="Absidia">A.</tp:taxon-name-part><tp:taxon-name-part taxon-name-part-type="species" reg="psychrophilia">psychrophilia</tp:taxon-name-part></tp:taxon-name></italic> was pyriform, while the sporangia of <italic><tp:taxon-name><tp:taxon-name-part taxon-name-part-type="genus" reg="Absidia">A.</tp:taxon-name-part><tp:taxon-name-part taxon-name-part-type="species" reg="tardiva">tardiva</tp:taxon-name-part></tp:taxon-name></italic> were hemispherical to spherical in shape. And the distance between the septum and apophysis was shorter in <italic><tp:taxon-name><tp:taxon-name-part taxon-name-part-type="genus" reg="Absidia">A.</tp:taxon-name-part><tp:taxon-name-part taxon-name-part-type="species" reg="psychrophilia">psychrophilia</tp:taxon-name-part></tp:taxon-name></italic> than in <italic><tp:taxon-name><tp:taxon-name-part taxon-name-part-type="genus" reg="Absidia">A.</tp:taxon-name-part><tp:taxon-name-part taxon-name-part-type="species" reg="tardiva">tardiva</tp:taxon-name-part></tp:taxon-name></italic> (10–17 µm vs. 10.6–23.1 µm). The columellae of <italic><tp:taxon-name><tp:taxon-name-part taxon-name-part-type="genus" reg="Absidia">A.</tp:taxon-name-part><tp:taxon-name-part taxon-name-part-type="species" reg="psychrophilia">psychrophilia</tp:taxon-name-part></tp:taxon-name></italic> were larger than those of <italic><tp:taxon-name><tp:taxon-name-part taxon-name-part-type="genus" reg="Absidia">A.</tp:taxon-name-part><tp:taxon-name-part taxon-name-part-type="species" reg="tardiva">tardiva</tp:taxon-name-part></tp:taxon-name></italic> (6.5–30 μm in diameter vs. 2.9–13.8 × 4.9–16.3 μm). The overall size of spores in <italic><tp:taxon-name><tp:taxon-name-part taxon-name-part-type="genus" reg="Absidia">A.</tp:taxon-name-part><tp:taxon-name-part taxon-name-part-type="species" reg="psychrophilia">psychrophilia</tp:taxon-name-part></tp:taxon-name></italic> was slightly larger than that in <italic><tp:taxon-name><tp:taxon-name-part taxon-name-part-type="genus" reg="Absidia">A.</tp:taxon-name-part><tp:taxon-name-part taxon-name-part-type="species" reg="tardiva">tardiva</tp:taxon-name-part></tp:taxon-name></italic> (long: 3.8–5 × 2.2–3.5 µm vs. wide: 3.4–4.6 × 2.1–2.8 µm); the shape of sporangiospores in <italic><tp:taxon-name><tp:taxon-name-part taxon-name-part-type="genus" reg="Absidia">A.</tp:taxon-name-part><tp:taxon-name-part taxon-name-part-type="species" reg="psychrophilia">psychrophilia</tp:taxon-name-part></tp:taxon-name></italic> was cylindrical, whereas the shape of spores in <italic><tp:taxon-name><tp:taxon-name-part taxon-name-part-type="genus" reg="Absidia">A.</tp:taxon-name-part><tp:taxon-name-part taxon-name-part-type="species" reg="tardiva">tardiva</tp:taxon-name-part></tp:taxon-name></italic> was oval.</p></tp:treatment-sec><ref-list><ref id="B46"><mixed-citation xmlns:xlink="http://www.w3.org/1999/xlink" xlink:type="simple"><person-group><name name-style="western"><surname>Zhao</surname><given-names>H</given-names></name><name name-style="western"><surname>Nie</surname><given-names>Y</given-names></name><name name-style="western"><surname>Zong</surname><given-names>TK</given-names></name><name name-style="western"><surname>Wang</surname><given-names>YJ</given-names></name><name name-style="western"><surname>Wang</surname><given-names>M</given-names></name><name name-style="western"><surname>Dai</surname><given-names>YC</given-names></name><name name-style="western"><surname>Liu</surname><given-names>XY</given-names></name></person-group> (<year>2022b</year>) <article-title>Species diversity and ecological habitat of <italic><tp:taxon-name><tp:taxon-name-part taxon-name-part-type="genus">Absidia</tp:taxon-name-part></tp:taxon-name></italic> (<tp:taxon-name><tp:taxon-name-part taxon-name-part-type="family">Cunninghamellaceae</tp:taxon-name-part></tp:taxon-name>, <italic><tp:taxon-name><tp:taxon-name-part taxon-name-part-type="genus">Mucorales</tp:taxon-name-part></tp:taxon-name></italic>) with emphasis on five new species from forest and grassland soil in China.</article-title><source>Journal of <tp:taxon-name><tp:taxon-name-part taxon-name-part-type="kingdom">Fungi</tp:taxon-name-part></tp:taxon-name> (Basel, Switzerland)</source><volume>8</volume>(<issue>5</issue>): <fpage>471</fpage>. <ext-link xlink:href="10.3390/jof8050471" ext-link-type="doi" xlink:type="simple">https://doi.org/10.3390/jof8050471</ext-link></mixed-citation></ref></ref-list></tp:taxon-treatment>
