# Supplementary material for: ﻿Unveiling species diversity within early-diverging fungi from China V: Five new species of Absidia (Cunninghamellaceae, Mucoromycota)
Source: MycoKeys. 2025 May 9;117:267–88. doi: 10.3897/mycokeys.117.149185 (PMC12084811; doi:10.3897/mycokeys.117.149185)
Supplement: XML Treatment for Absidia tibetensis [file mycokeys.117.149185-treatment5.xml]

<!DOCTYPE tp:taxon-treatment
  PUBLIC "-//TaxonX//DTD Taxonomic Treatment Publishing DTD v0 20100105//EN" "tax-treatment-NSO.dtd">
<tp:taxon-treatment xmlns:tp="http://www.plazi.org/taxpub"><tp:treatment-meta><kwd-group><label>Taxon classification</label><kwd>
                <named-content content-type="kingdom">Fungi</named-content>
              </kwd><kwd>
                <named-content content-type="order">Mucorales</named-content>
              </kwd><kwd>
                <named-content content-type="family">Cunninghamellaceae</named-content>
              </kwd></kwd-group><mixed-citation publication-type="journal"><person-group><name><surname>Ji</surname><given-names>Xin-Yu</given-names></name><name><surname>Ding</surname><given-names>Zi-Ying</given-names></name><name><surname>Nie</surname><given-names>Yong</given-names></name><name><surname>Zhao</surname><given-names>Heng</given-names></name><name><surname>Wang</surname><given-names>Shi</given-names></name><name><surname>Huang</surname><given-names>Bo</given-names></name><name><surname>Liu</surname><given-names>Xiao-Yong</given-names></name></person-group><article-title>﻿Unveiling species diversity within early-diverging fungi from China V: Five new species of <italic><tp:taxon-name><tp:taxon-name-part taxon-name-part-type="genus" reg="Absidia">Absidia</tp:taxon-name-part></tp:taxon-name></italic> (<tp:taxon-name><tp:taxon-name-part taxon-name-part-type="family">Cunninghamellaceae</tp:taxon-name-part></tp:taxon-name>, <tp:taxon-name><tp:taxon-name-part taxon-name-part-type="division">Mucoromycota</tp:taxon-name-part></tp:taxon-name>)</article-title><source>MycoKeys</source><day>09</day><month>05</month><year>2025</year><volume>117</volume><fpage>267</fpage><lpage>288</lpage><pub-id pub-id-type="doi">10.3897/mycokeys.117.149185</pub-id></mixed-citation></tp:treatment-meta><tp:nomenclature><label>﻿</label><tp:taxon-name>
              <object-id xmlns:xlink="http://www.w3.org/1999/xlink" content-type="arpha" xlink:type="simple">5320FDCE-5F06-5C53-BD2F-13E046DD1D8F</object-id>
              <tp:taxon-name-part taxon-name-part-type="genus" reg="Absidia">Absidia</tp:taxon-name-part>
              <tp:taxon-name-part taxon-name-part-type="species" reg="tibetensis">tibetensis</tp:taxon-name-part>
              <object-id xmlns:xlink="http://www.w3.org/1999/xlink" xlink:type="simple">Fungal Names: FN 572257</object-id>
            </tp:taxon-name><tp:taxon-authority>X.Y. Ji, H. Zhao &amp; X.Y. Liu</tp:taxon-authority><tp:taxon-status xmlns:xlink="http://www.w3.org/1999/xlink" xlink:type="simple">sp. nov.</tp:taxon-status><xref ref-type="fig" rid="F5">Fig. 6</xref></tp:nomenclature><tp:treatment-sec sec-type="material" id="SECID0ELRAG"><title>Type.</title><p>China • Tibet, Xigaze City, Yadong Country (<named-content xmlns:xlink="http://www.w3.org/1999/xlink" content-type="dwc:verbatimCoordinates" xlink:type="simple"><named-content content-type="geo-json" specific-use="{&#34;type&#34;:&#34;Point&#34;,&#34;coordinates&#34;:[88.973889,27.364722]}" id="NCID0EURAG" xlink:type="simple">27°21'53"N, 88°58'26"E</named-content></named-content>, 2827 m), from soil, 1 Oct 2024, X.Y. Ji and X.Y. Liu, holotype <abbrev xmlns:xlink="http://www.w3.org/1999/xlink" xlink:title="Herbarium Mycologicum Academiae Sinicae" id="ABBRID0EZRAG" xlink:type="simple">HMAS</abbrev> 353361, ex-holotype living culture <named-content xmlns:xlink="http://www.w3.org/1999/xlink" content-type="dwc:institutional_code" xlink:title="China Microbiological Culture Collection Center" xlink:href="http://grbio.org/institution/china-general-microbiological-culture-collection-center-chinese-academy-sciences" xlink:type="simple">CGMCC</named-content> 3.28534 (=XG00415-1).</p><fig id="F5" position="float" orientation="portrait"><object-id xmlns:xlink="http://www.w3.org/1999/xlink" content-type="doi" xlink:type="simple">10.3897/mycokeys.117.149185.figure6</object-id><object-id xmlns:xlink="http://www.w3.org/1999/xlink" content-type="arpha" xlink:type="simple">44E90BEA-D100-59F6-B7D5-0E12FF23A432</object-id><label>Figure 6.</label><caption><p><italic><tp:taxon-name><tp:taxon-name-part taxon-name-part-type="genus" reg="Absidia">Absidia</tp:taxon-name-part><tp:taxon-name-part taxon-name-part-type="species" reg="tibetensis">tibetensis</tp:taxon-name-part></tp:taxon-name></italic> ex-holotype <named-content xmlns:xlink="http://www.w3.org/1999/xlink" content-type="dwc:institutional_code" xlink:title="China Microbiological Culture Collection Center" xlink:href="http://grbio.org/institution/china-general-microbiological-culture-collection-center-chinese-academy-sciences" xlink:type="simple">CGMCC</named-content> 3.28534 <bold>a, b</bold> colonies on <abbrev xmlns:xlink="http://www.w3.org/1999/xlink" xlink:title="potato dextrose agar" id="ABBRID0E1SAG" xlink:type="simple">PDA</abbrev> (<bold>a</bold> obverse <bold>b</bold> reverse) <bold>c, d</bold> sporangia <bold>e–g</bold> columellae <bold>h, i</bold> a swelling on sporangiophores and hyphae <bold>j</bold> rhizoids <bold>k</bold> sporangiospores. Scale bars: 10 μm (<bold>c–k</bold>).</p></caption><graphic xmlns:xlink="http://www.w3.org/1999/xlink" xlink:href="mycokeys-117-267-g006.jpg" position="float" orientation="portrait" xlink:type="simple" id="oo_1325708.jpg"><uri content-type="original_file" xlink:type="simple">https://binary.pensoft.net/fig/1325708</uri></graphic></fig></tp:treatment-sec><tp:treatment-sec sec-type="etymology" id="SECID0ETTAG"><title>Etymology.</title><p>The <italic><tp:taxon-name><tp:taxon-name-part taxon-name-part-type="genus" reg="Absidia"/><tp:taxon-name-part taxon-name-part-type="species" reg="tibetensis">tibetensis</tp:taxon-name-part></tp:taxon-name></italic> (Lat.) refers to the Tibet Autonomous Region of China, where the type was collected.</p></tp:treatment-sec><tp:treatment-sec sec-type="description" id="SECID0EDUAG"><title>Description.</title><p>Colonies on <abbrev xmlns:xlink="http://www.w3.org/1999/xlink" xlink:title="potato dextrose agar" id="ABBRID0EJUAG" xlink:type="simple">PDA</abbrev> at 26 °C for 5 days, reaching 53 mm in diameter, slow-growing with a rate of 10.6 mm/d, white at first and gradually turning to light brown; the reverse side of the colony resembles a petal-shaped, regularly at reverse. Rhizoids root-like, always branched, with a septum at the top. Hyphae hyaline to slightly gray, 5.0–10.0 µm (x– = 7.1 µm, n = 20) in diameter, sometimes ampulliform-shaped swollen. Stolons hyaline, slightly brownish, branched, smooth, 3.2–11.0 µm (x– = 6.0 µm, n = 15) in diameter. Sporangiophores erect or slightly bent, unbranched or simple branched, smooth, single or 2–5 in whorls, monopodial or sympodial, 14.7–144.0 × 2.5–5.7 µm (x– = 78.2 × 4.0 µm, n = 15), sometimes with a swelling beneath sporangia. Sporangia globose to pyriform, smooth, multi-spored, deliquescent-walled, 11.0–30.2 × 11.1–26.6 µm (x– = 21.5 × 17.1 µm, n = 15), and with a septum 8.4–20.0 µm (x– = 15.6 µm, n = 15) below apophyses. Apophyses obvious, funnel-shaped, gradually widening from the base to the top, 2.5–9.6 µm (x– = 6.7 µm, n = 15) high, 3.2–8.3 µm (x– = 4.2 µm, n = 15) wide at the base, and 7.4–19.0 µm (x– = 11.2 µm, n = 15) wide at the top, hyaline, light brown. Collars absent or present. Columellae conical, nearly globose, occasionally oval, 8.5–19.9 × 10.1–16.5 µm (x– = 11.3 × 11.8 µm, n = 15). Projections present or absent, hyaline when present, needle-pointed. Sporangiospores smooth, hyaline, mostly oval, 2.6–3.9 × 1.6–2.4 µm (x– = 3.6 × 2.1 µm, n = 20). Chlamydospores absent. Zygospores not found.</p></tp:treatment-sec><tp:treatment-sec sec-type="Maximum growth temperature" id="SECID0ENUAG"><title>Maximum growth temperature.</title><p>30 °C.</p></tp:treatment-sec><tp:treatment-sec sec-type="Additional specimen examined" id="SECID0ESUAG"><title>Additional specimen examined.</title><p>China • Tibet, Xigaze City, Yadong County (<named-content xmlns:xlink="http://www.w3.org/1999/xlink" content-type="dwc:verbatimCoordinates" xlink:type="simple"><named-content content-type="geo-json" specific-use="{&#34;type&#34;:&#34;Point&#34;,&#34;coordinates&#34;:[88.973889,27.364722]}" id="NCID0E2UAG" xlink:type="simple">27°21'53"N, 88°58'26"E</named-content></named-content>, 2827 m), from soil, 1 October 2024, X.Y. Ji and X.Y. Liu, living culture XG00415-3.</p></tp:treatment-sec><tp:treatment-sec sec-type="notes" id="SECID0EAVAG"><title>Notes.</title><p>In the molecular phylogeny, <italic><tp:taxon-name><tp:taxon-name-part taxon-name-part-type="genus" reg="Absidia">A.</tp:taxon-name-part><tp:taxon-name-part taxon-name-part-type="species" reg="tibetensis">tibetensis</tp:taxon-name-part></tp:taxon-name></italic> was closely related to <italic><tp:taxon-name><tp:taxon-name-part taxon-name-part-type="genus" reg="Absidia">A.</tp:taxon-name-part><tp:taxon-name-part taxon-name-part-type="species" reg="sichuanensis">sichuanensis</tp:taxon-name-part></tp:taxon-name></italic> (<xref ref-type="bibr" rid="B46">Zhao et al. 2022b</xref>). Morphologically, the maximum width of the hyphae in <italic><tp:taxon-name><tp:taxon-name-part taxon-name-part-type="genus" reg="Absidia">A.</tp:taxon-name-part><tp:taxon-name-part taxon-name-part-type="species" reg="yunnanensis">yunnanensis</tp:taxon-name-part></tp:taxon-name></italic> was greater than that in <italic><tp:taxon-name><tp:taxon-name-part taxon-name-part-type="genus" reg="Absidia">A.</tp:taxon-name-part><tp:taxon-name-part taxon-name-part-type="species" reg="tibetensis">tibetensis</tp:taxon-name-part></tp:taxon-name></italic> (15.5 µm vs. 10.0 µm). Apophyses had a wider base width and top width in <italic><tp:taxon-name><tp:taxon-name-part taxon-name-part-type="genus" reg="Absidia">A.</tp:taxon-name-part><tp:taxon-name-part taxon-name-part-type="species" reg="tibetensis">tibetensis</tp:taxon-name-part></tp:taxon-name></italic> (3.2–8.3 × 7.4–19.0 μm vs. 3.0–5.0 × 5.5–12.0 μm). The sporangiophore size was smaller in <italic><tp:taxon-name><tp:taxon-name-part taxon-name-part-type="genus" reg="Absidia">A.</tp:taxon-name-part><tp:taxon-name-part taxon-name-part-type="species" reg="tibetensis">tibetensis</tp:taxon-name-part></tp:taxon-name></italic> (2.6–3.9 × 1.6–2.4 μm vs. 3.0–4.5 × 2.0–2.5 μm). The swelling on sporangiophores and hyphae was observed in <italic><tp:taxon-name><tp:taxon-name-part taxon-name-part-type="genus" reg="Absidia">A.</tp:taxon-name-part><tp:taxon-name-part taxon-name-part-type="species" reg="tibetensis">tibetensis</tp:taxon-name-part></tp:taxon-name></italic>. The collars were not observed in <italic><tp:taxon-name><tp:taxon-name-part taxon-name-part-type="genus" reg="Absidia">A.</tp:taxon-name-part><tp:taxon-name-part taxon-name-part-type="species" reg="sichuanensis">sichuanensis</tp:taxon-name-part></tp:taxon-name></italic>. Physiologically, the maximum growth temperature of <italic><tp:taxon-name><tp:taxon-name-part taxon-name-part-type="genus" reg="Absidia">A.</tp:taxon-name-part><tp:taxon-name-part taxon-name-part-type="species" reg="tibetensis">tibetensis</tp:taxon-name-part></tp:taxon-name></italic> was higher (30 °C vs. 28 °C).</p></tp:treatment-sec><ref-list><ref id="B46"><mixed-citation xmlns:xlink="http://www.w3.org/1999/xlink" xlink:type="simple"><person-group><name name-style="western"><surname>Zhao</surname><given-names>H</given-names></name><name name-style="western"><surname>Nie</surname><given-names>Y</given-names></name><name name-style="western"><surname>Zong</surname><given-names>TK</given-names></name><name name-style="western"><surname>Wang</surname><given-names>YJ</given-names></name><name name-style="western"><surname>Wang</surname><given-names>M</given-names></name><name name-style="western"><surname>Dai</surname><given-names>YC</given-names></name><name name-style="western"><surname>Liu</surname><given-names>XY</given-names></name></person-group> (<year>2022b</year>) <article-title>Species diversity and ecological habitat of <italic><tp:taxon-name><tp:taxon-name-part taxon-name-part-type="genus">Absidia</tp:taxon-name-part></tp:taxon-name></italic> (<tp:taxon-name><tp:taxon-name-part taxon-name-part-type="family">Cunninghamellaceae</tp:taxon-name-part></tp:taxon-name>, <italic><tp:taxon-name><tp:taxon-name-part taxon-name-part-type="genus">Mucorales</tp:taxon-name-part></tp:taxon-name></italic>) with emphasis on five new species from forest and grassland soil in China.</article-title><source>Journal of <tp:taxon-name><tp:taxon-name-part taxon-name-part-type="kingdom">Fungi</tp:taxon-name-part></tp:taxon-name> (Basel, Switzerland)</source><volume>8</volume>(<issue>5</issue>): <fpage>471</fpage>. <ext-link xlink:href="10.3390/jof8050471" ext-link-type="doi" xlink:type="simple">https://doi.org/10.3390/jof8050471</ext-link></mixed-citation></ref></ref-list></tp:taxon-treatment>
